# Supplementary material for: Clinical Relevance of the Systematic Analysis of Copy Number Variants in the Genetic Study of Cardiomyopathies
Source: Genes (Basel). 2024 Jun 13;15(6):774. doi: 10.3390/genes15060774 (PMC11203228; doi:10.3390/genes15060774)
Supplement: Supplementary file 1 [file genes-15-00774-s001.zip]

Archive with 1 entries (1 files):
- genes-3035211-supplementary.pdf
